# Supplementary material for: Dissecting GPCR Contributions to Gαo-Dependent Motor Dysfunction in GNAO1-Related Disorders Using Caenorhabditis elegans
Source: Biomedicines. 2026 May 18;14(5):1139. doi: 10.3390/biomedicines14051139 (PMC13204887; doi:10.3390/biomedicines14051139)
Supplement: Supplementary file 1 [file biomedicines-14-01139-s001.zip]

Archive with 1 entries (1 files):
- biomedicines-4181150-supplementary.pdf
